# Supplementary material for: Platelet Membrane Receptor Proteolysis: Implications for Platelet Function
Source: Front Cardiovasc Med. 2021 Jan 8;7:608391. doi: 10.3389/fcvm.2020.608391 (PMC7820117; doi:10.3389/fcvm.2020.608391)
Supplement: Supplementary file 1 [file Table_1.XLSX]

## Sheet: Blad1
Suppl. Table 1. Overview of proteases affecting platelet receptors and the platelet membrane with known substrates.
Protease	Species	Interference (inhibitor, mouse, patient)	Platelet agonist/treatment	Target receptor	Effect on target receptor	Effect on platelet function	Effect on thrombosis, platelet populations	Reference
thrombin	human	none	thrombin	PAR1, PAR4	factor Va and Xa binding to platelets	2-stage thrombin generation	procoagulant platelets	Fager AM. ATVB. 2010
thrombin	human	mutant receptor	none	PAR1	PAR1 cleavage by thrombin (R41-S42)	thrombin-induced platelet activation	n.d.	Vu TK. Cell. 1991
thrombin	human	anti-TR(34-52) Ab	thrombin	PAR1	PAR1 cleavage by thrombin (R41-S42)	cleaved PAR1 not internalized, platelets are desensitized	n.d.	Norton KJ. Blood. 1993
thrombin	human, mouse, rat	wildtype	thrombin	GPV	GPV cleavage by thrombin (site confirmed)	n.d.	n.d.	Ravanat C. Blood. 1997
thrombin, factor Xa	human	Rhod-A14	CVX+thrombin	PAR1, PAR4	factor Va and Xa binding to platelets	cleaved by thrombin on platelets into factor Va	PS-exposing platelets	Mattheij NJA. Haematologica. 2016
factor IXa	human	collagen	factor IXa	factor X	tesnase activation	2-stage thrombin generation	PS-exposing platelets	Heemskerk JW. J Thromb Haemost. 2013
factor Xa	human	collagen	factor Xa	factor V	prothrombinase activation	2-stage thrombin generation	PS-exposing platelets	Heemskerk JW. J Thromb Haemost. 2013
factor Xa	human	dabigatran, enoxaparin, hirudin, GM-6001	factor Xa, Russel viper venom	GPVI	GPVI shedding by factor Xa, sensitive to GM-6001 (metalloproteinase inh.) mediated inhibition	potentially reduced activation	n.d.	Al-Tamini H. Blood. 2011
factor Xa	human	rivaroxaban, vorapaxar	factor Xa	PAR1	FXa mediated PAR1 activation	platelet activation via PAR1 signaling, reduced platelet activation in the presence of rivaroxaban	n.d.	Petzold T. Circ Res. 2020
factor XIa	human, mouse	antisense oligonucleotide, mice, patients	coagulation	GPIb	factor XI bound to GPIb enhances thrombin generation	factor XI bound to GPIb enhances thrombin generation	contribution to hypertension	Kossmann S. Sci Transl Med. 2017
kallikrein	human	recombinant, rBbKI	kallikrein	aIIbb3, PAR1	kallikrein binding to aIIbb3 enhances PAR1 cleavage	enhanced ADP response	n.d.	Ottaiana T. Biochimie. 2017
kallikrein	human, rat	PAR activating peptides	kallikrein -5, -6 and -14	PAR1, PAR4	kallikrein-14 mediated activation of PAR1, PAR2 and PAR4. kallikrein-14 mediated inhibition of PAR1	kallikrein-14 mediated platelet activation via PAR4	n.d.	Oikonomopoulou K. J Biol Chem. 2006
plasmin	human	anti-TR(34-46) Ab, anti-TR(1-160) Ab	plasmin, TRAP6, thrombin	PAR1	PAR1 cleavage by plasmin (Ab detection)	PAR1 cleavage by plasmin reduces thrombin- or TRAP-induced activation	n.d.	Kimura M. Am J Physiol. 1996
plasmin	human, mouse	none	AYPGKF, plasmin, TRAP6, thrombin	PAR4	PAR4 cleavage by plasmin	PAR4 activation by plasmin impairs further activation	[PS-exposing platelets]	Quinton TM. J Biol Chem. 2004
trypsin-like protease	human	SBTI, pefabloc-SC	TRAP6, thrombin	PAR1	PAR1 cleavage by TRAP6 (thrombin-independent)	inhibition of TRAP6-induced platelet activation by pefabloc and SBTI	n.d.	Ofosu FA. Biochem J. 1998
cathepsin B	mouse	diabetic mice, CA-074Me	collagen, stefin A	unknown	stefin A controls thrombus formation, suppressing released cathepsins	suppressed cathepsin release, altered thrombus formation	reduced arterial thrombosis	Mezzapesa A. Sci Rep. 2019
cathepsin G	human	none	cathepsin G	PAR4	PAR4 cleavage by cathepsin G	platelet inhibition by PAR4 blockage	n.d.	Sambrano GR. J Biol Chem. 2000
cathepsin K	human, mouse	none	cathepsin B, K, L, S, V	PAR3, PAR4	PAR3 and PAR4 cleavage by cathepsins	platelet activation via p38 MAPK	n.d.	Andrade S. BMC Cancer. 2016
MMP1	human, guinea pig	FN-439 (MMP1 inh.)	ADP, collagen, U46619	PAR1	PAR1 cleavage by platelet-expressed MMP	platelet aggregation via PAR, thrombus formation on collagen	reduced thrombosis (guinea pig)	Trivedi V. Cell. 2009
MMP1	human	MMP inhibitor-1, MMP1 blocking antibody	thrombin, ADP, collagen, arachidonic acid	b3 integrins	binding to and redistribution of b3 integrins by MMP1	priming of platelet aggregatory responses	n.d.	Galt S. Circ Res. 2002
MMP2	human	recombinant human hemopexin-like domain of MMP2 (rhHDM)	TRAP6	aIIbb3	binding to aIIbb3 integrin by MMP2	inhibition of MMP2 binding to aIIbb3 suppresses the MMP2-enhanced platelet aggregation	n.d.	Choi WS. J Thromb Haemost. 2008
MMP2	human	TIMP1, TIMP2, MMP2 inh., recombinant MMP2	ADP,TRAP6	CD40L	CD40L shedding by MMP2 via aIIbb3	n.d.	n.d.	Choi WS. J Thromb Haemost. 2010
MMP2	human	TIMP2, anti-MMP2 Ab	collagen, MMP2	PAR1	PAR1 cleavage by MMP2 via aIIbb3	cleaved PAR1 sensitizes collagen-induced platelet activation	n.d.	Sebastiano M. Blood. 2017
MMP2	human	MMP2 inh.	TRAP6	CD40L	role in CD40L shedding	[reduced interaction with leukocytes]	n.d.	Reinboldt S. Platelets. 2009
MMP2	human	GM-6001, TIMP2, MMP2 inh, anti-MMP2 Ab	rhodocytin	CLEC2	CLEC2 shedding with rhodocytin by MMP2 (not by ADAM10)	n.d.	platelet EVs	Inoue O. Int J Hematol. 2019
MMP9	human, mouse	Mmp9-/-, GM-6001, MMP9 inh.	AYPGKF	CD40L	CD40L shedding with PAR4 agonist by MMP9	no influence on aIIbb3 activation	n.d.	Rahman M. J Thromb Haemost. 2013
MMP12	human	MMP12 inh.	collagen, MMP12	CEACAM1	CEACAM1 shedding by MMP12	enhancing platelet aggregation	n.d.	Wang J. Biochem Biophys Res Commun. 2017
MMP13	human	none	CRP, collagen, calcium ionophore, MMP13, thrombin	GPVI, αIIbβ3	GPVI shedding by MMP13 in purified system	inhibiting aggregation and thrombus formation	n.d.	Howes JM. Res Pract Thromb Haemost. 2018
MMP13	human	none	vWF (with or without collagen co-coating)	GPIba	MMP13-mediated cleavage of vWF supports stronger binding to platelets	interaction of platelets with MMP13-cleaved vWF results in greater upregulation of GPIba and P-selectin. MMP13-cleaved vWF partially loses its ability to bind to collagen.	n.d.	Howes JM. J Thromb Haemost. 2020
ADAM/MMP	human	GM-6001	H89, forskolin	GPIbα	GPIba shedding by PKA inhibition (partially via calpain)	GM-6001: lower botrocetin-induced agglutination and adhesion to vWF	n.d.	Dai K. Thromb Res. 2009
ADAM/MMP	human	GM-6001	FcgRIIa agonist, CVX, TRAP6	GPVI	GPVI shedding by ADAMs/MMPs (inhibition by GM6001 and EDTA)	n.d.	n.d.	Gardiner EE. Blood. 2008
ADAM/MMP	human	EDTA	FcgRIIa agonist, convulxin	GPIbα, GPV	GPIba and GPV shedding with FcgRIIa agonist, convulxin (EDTA inhibition)	n.d.	n.d.	Gardiner EE. Blood. 2008
ADAM/MMP	human, mouse	GM-6001	ABT-263, ABT-737	GPIba, GPVI	GPIba and GPVI shedding upon apoptosis (ABT-263 or ABT-737 induced)	n.d.	apoptotic platelets	Schoenwaelder S. Blood. 2011
ADAM10	mouse	Adam10-/-	W7	GPIbα, GPV, GPVI	GPV and GPVI shedding with W7 by ADAM10; no GPIba shedding	n.d.	n.d.	Bender M. Blood. 2010
ADAM10	human	GM-6001, GI-254023X	fibrin	GPVI	GPVI shedding with fibrin by ADAM10	GM-6001: unchanged fibrin-induced platelet aggregation	n.d.	Montague SJ. J Thromb Haemost. 2020
ADAM10	human, mouse	Adam10-/-, Adam17-def, GM6001	CCCP, CRP, convulxin, rhodocytin, NEM, thrombin, W7	CD84	CD84 shedding by ADAM10 (mouse: not ADAM17)	n.d.	n.d.	Hofmann S. J Thromb Haemost. 2012
ADAM10	human	GM6001, GI254023	CCCP, poly-PHG	GPVI	GPVI shedding with poly-PHG or CCCP by ADAM10	n.d.	platelet EVs	Inoue O. Int J Hematol. 2019
ADAM10/17	human	GW (ADAM inh.)	CRP+thrombin, ionomycin	GPIbα, GPVI	GPIba and GPVI shedding suppressed by ADAM inhibition	GW: decreased VWF binding, increased procoagulant activity	PS-exposing platelets	Baaten C. Blood Adv. 2018
ADAM10/17	human	GW (ADAM inh.)	ABT-737	GPIbα, GPVI	GPIba and GPVI shedding with ABT-737 suppressed by ADAM inhibition	GW: decreased VWF binding, increased procoagulant activity	apoptotic platelets	Baaten C. Blood Adv. 2018
ADAM10/17	human	GM-6001, recombinant ADAM10, ADAM17	W7, CCCP, CRP, convulxin, NEM, PMA, thrombin, TRAP6	GPIbα, GPV, GPVI	GPVI shedding by ADAM10; GPIba shedding by ADAM17; GPV by both	n.d.	n.d.	Gardiner EE. J Thromb Haemost. 2007.
ADAM10/17	human	GM-6001, EDTA	W7, Ophiobolin A, thrombin, U46619, collagen/convulxin	APP	non-amyloidogenic processing of APP mediated by an ADAM metalloproteinase	n.d.	n.d.	Canobbio I. Biochim Biophys Acta. 2011
ADAM17	human, mouse	TACE-def., TAPI, TMI-1 (ADAM17 inh.)	CCCP, CRP, PMA, thrombin	GPIbα	GPIba shedding prevented in TACEΔZnΔZn platelets	CCCP-treated GM platelets: increased incorporation in thrombi	n.d.	Bergmeier W. Circ Res. 2004
ADAM17	mouse	Adam17-def	storage	GPIbα	GPIba shedding during storage by ADAM17	n.d.	n.d.	Bender M. Blood. 2010
ADAM17	mouse	Adam17-def	W7, CCCP	GPVI	GPIba, GPV and GPVI shedding by ADAM17	n.d.	n.d.	Bender M. Blood. 2010
ADAM17	human	GM-6001, BMS-561392 (ADAM17 inh.)	PMA, TRAP6	Sema7A	Sema7A shedding fragements via ADAM17	n.d.	n.d.	Fong KP. Blood. 2011
ADAM17	human	GM6001, TAPI, BMS-561392 (ADAM17 inh), Adam17-def	collagen, PMA, thrombin, TRAP6	Sema4D	Sema4D shedding by ADAM17	ADAM KO: inconsistent effect on collagen-induced aggregation	n.d.	Zhu L. Proc Natl Acad Sci USA. 2007
ADAM17	human	GM-6001, TAPI2 (ADAM17 inh.)	H89	Sema4D	Sema4D shedding with H89 by ADAM17	n.d.	n.d.	Chen T. Platelets. 2016
ADAM17	human	GM-6001, ROS inhibitor	ITP plasma	GPIba	GPIba shedding in ITP plasma by ADAM17	n.d.	n.d.	Wei G. Int Immunopharmacol. 2019
ADAM17	human, mouse	TAPI-1, TACE def.	oxidative stress (hydrogen peroxide, glucose oxidase), 12-HpETE	GPIba, GPV	ADAM17 mediated shedding of GPIba and GPV	platelets that have lost GPIba due to oxidative stress, are unable to incorporate into a growing thrombus in vivo	n.d.	Brill A. Cardiovasc Res. 2009
ADAM17	human, mouse	GM-6001, TAPI2 (ADAM17 inh.), GI254023 (ADAM10 inh.)	ibrutinib	GPIba, GPIX	ibrutinib causes downregulation of GPIba, GPIX and integrin aIIbb3. GPV and GPVI are unaffected. GPIba and GPIX shedding is mediated by ADAM17	n.d.	n.d.	Dobie G. Blood Adv. 2019
ADAMTS13	human	ADAMTS13 def	TTP plasma	GPIb-V-IX	cleavage of ultralarge VWF multimers	ultralarge VWF multimers enhance platelet activation	increased thrombosis	Yagi H. Thromb Res. 2017
ADAMTS13	human	ADAMTS13 def	TTP plasma	GPIb-V-IX	proteolysis of ultralarge VWF multimers	n.d.	increased thrombosis	Levi G. Nature. 2001
ADAMTS13	human	ADAMTS13 def	TTP plasma	GPIb-V-IX	cleavage of ultra large VWF multimers	ultralarge VWF multimers enhance platelet activation	increased thrombosis	Tersteeg C. Sem Thromb Hemost. 2016
calpain	human, mouse	calpeptin, MDL-28170, ALLN	CCCP, W7	CD84	CD84 cleavage by calpain	n.d.	n.d.	Hofmann S. J Thromb Haemost. 2012
calpain	human	anti-integrin β Ab (cleavage site)	ionophore, thrombin	integrin β1, β2, β3, β7	integrin β1A, β1D, β2, β3 and β7 cleavage by mu-calpain	n.d.	n.d.	Pfaff M. FEBS Lett. 2002
calpain	human	calpeptin, EGTA, GM-6001, ZVAD-FMK	botrocetin, high shear, ristocetin, calpain	PECAM1	PECAM1 shedding with high shear via calpain (on EVs)	n.d.	platelet EVs	Naganuma Y. J Thromb Haemost. 2004
calpain	human	calpain inhibitor	high shear	glycoproteins	detachment of glycoproteins from membrane	decreased platelet adhesion under flow	n.d.	Artemenko EO. Biochem J. 2016
calpain-1	human, mouse	Capn1-/-, calpeptin, MDL-28170	CVX+thrombin, ionomycin	integrin β3	integrin β3 cleavage by calpain of procoagulant platelets	increased integrin activation, lower PS exposure	PS-exposing platelets	Mattheij NJA. J Biol Chem. 2013
μ-calpain	human	E64d, leupeptin (calpain inh.)	FcgRIIa agonist, CVX, TRAP6, W7	FcgRIIa	FcgRIIa cleavage by calpain	n.d.	n.d.	Gardiner EE. Blood. 2008
